# Supplementary material for: The Emulsification and Stabilization Mechanism of an Oil-in-Water Emulsion Constructed from Tremella Polysaccharide and Citrus Pectin
Source: Foods. 2024 May 16;13(10):1545. doi: 10.3390/foods13101545 (PMC11120492; doi:10.3390/foods13101545)
Supplement: Supplementary file 1 [file foods-13-01545-s001.zip]

Archive with 1 entries (1 files):
- foods-2980332-supplementary.pdf
